# Supplementary material for: Potential US Health Care Savings Based on Clinician Views of Feasible Site-of-Care Shifts
Source: JAMA Netw Open. 2024 Aug 14;7(8):e2426857. doi: 10.1001/jamanetworkopen.2024.26857 (PMC11325203; doi:10.1001/jamanetworkopen.2024.26857)
Supplement: Supplement 2. — eTable 1. Characteristics of respondents by specialty eTable 2. Respondent specialty-level summary eTable 3. Care activity-level summary of volume and spend for 7 sites eTable 4. Specialty-level summary of volume and spend for 7 sites eTable 5. Change in volume and spending in hospital-based settings by care activity type by insurance type using today’s technology eTable 6. Change in volume and spending in hospital-based settings by specialty by insurance type using today's technology eTable 7. Estimated volume and spending in hospital-based settings by care activity type by insurance type across two time periods eTable 8. Estimated volume and spending in hospital-based settings by specialty by insurance type across two time periods [file jamanetwopen-e2426857-s002.xlsx]

## Sheet: Table of contents
Sahni NR, Marine C, Cutler DM, et al. Potential US health care savings based on clinician views of feasible site-of-care shifts. JAMA Netw Open. 2024;7(8):e2426857. doi:10.1001/jamanetworkopen.2024.26857
This supplemental material has been provided by the authors to give readers additional information about their work.
eTable 1	Characteristics of respondents by specialty
eTable 2	Respondent specialty-level summary
eTable 3	Care activity-level summary of volume and spend for 7 sites
eTable 4	Specialty-level summary of volume and spend for 7 sites
eTable 5	Change in volume and spending in hospital-based settings by care activity type by insurance type using today's technology
eTable 6	Change in volume and spending in hospital-based settings by specialty by insurance type using today's technology
eTable 7	Estimated volume and spending in hospital-based settings by care activity type by insurance type across two time periods
eTable 8	Estimated volume and spending in hospital-based settings by specialty by insurance type across two time periods

## Sheet: eTable 1
	eTable 1. Characteristics of respondents by specialty
		No. (%)
	Characteristics	Overall (n=1,069)	Anesthesiology (n=41)	Cardiology (n=41)	Cardiothoracic surgery (n=37)	Dermatology (n=45)	ENT or otolaryngology (n=41)	Family medicine or internal medicine (n=62)	Gastroenterology (n=40)	General surgery (n=74)	Hematology or oncology (n=61)	Hospitalist (n=40)	Neurology (n=40)	Neurosurgery (n=41)	OBGYN (n=38)	Ophthalmology (n=42)	Orthopedic surgery (n=60)	Pain management (n=40)	Pediatrics (n=62)	Physiatry or rehabilitative medicine (n=34)	Plastic surgery (n=40)	Psychiatry or behavioral health (n=58)	Radiology (n=73)	Urology (n=39)
	Demographics
	Physician	794 (74.3)	30 (73.2)	30 (73.2)	34 (91.9)	36 (80)	35 (85.4)	33 (53.2)	31 (77.5)	58 (78.4)	41 (67.2)	33 (82.5)	30 (75.0)	37 (90.2)	32 (55.2)	42 (100.0)	41 (68.3)	30 (75)	32 (51.6)	33 (97.1)	33 (82.5)	30 (51.7)	63 (86.3)	30 (76.9)
	Female	386 (36.1)	13 (31.7)	11 (26.8)	0 (0.0)	20 (44.4)	10 (24.4)	36 (58.1)	12 (30.0)	31 (41.9)	27 (44.3)	10 (25.0)	15 (37.5)	7 (17.1)	36 (62.1)	9 (21.4)	10 (16.7)	10 (25)	45 (72.6)	9 (26.5)	15 (37.5)	30 (51.7)	21 (28.8)	9 (23.1)
	Avg years since residency, y	21	20.5	26.4	19	23.4	22	22.3	23.9	19.3	18.6	14.9	22.8	18.5	24.7	23.5	19	17.9	20.5	20.2	24.6	21	19.8	23.6
	Avg age, y	45.3	45.6	44.4	42.7	38.6	40.5	47.3	43.9	46.1	45.2	41	44.7	42.5	48.6	NA	43.3	40.3	42.6	41	43.9	50.1	50.3	45.2
	Employement status
	Hospital owned / employed	464 (43.4)	20 (48.8)	24 (58.5)	28 (75.7)	7 (15.6)	15 (36.6)	29 (46.8)	17 (42.5)	46 (62.2)	41 (67.2)	31 (77.5)	19 (47.5)	26 (63.4)	20 (34.5)	4 (9.5)	23 (38.3)	9 (22.5)	23 (37.1)	13 (38.2)	6 (15.0)	16 (27.6)	30 (41.1)	17 (43.6)
	Medical group employed	353 (33.0)	15 (36.6)	9.0 (22.0)	5 (13.5)	22 (48.9)	15 (36.6)	21 (33.9)	9 (22.5)	16 (21.6)	16 (26.2)	6 (15.0)	13 (32.5)	8 (19.5)	23 (39.7)	22 (52.4)	23 (38.3)	19 (47.5)	31 (50)	10 (29.4)	11 (27.5)	14 (24.1)	33 (45.2)	12 (30.8)
	Other	252 (23.6)	6 (14.6)	8.0 (19.5)	4 (10.8)	16 (35.6)	11 (26.8)	12 (19.4)	14 (35.0)	12 (16.2)	4 (6.6)	3 (7.5)	8 (20.0)	7 (17.1)	15 (25.9)	16 (38.1)	14 (23.3)	12 (30)	8 (12.9)	11 (32.4)	23 (57.5)	28 (48.3)	10 (13.7)	10 (25.6)
	Weekly hours
	20-40	323 (30.2)	10 (24.4)	8 (19.5)	0 (0.0)	25 (55.6)	14 (34.1)	25 (40.3)	8 (20.0)	12 (16.2)	12 (19.7)	9 (22.5)	10 (25.0)	7 (17.1)	19 (32.8)	11 (26.2)	8 (13.3)	14 (35)	39 (62.9)	15 (44.1)	8 (20.0)	35 (60.3)	26 (35.6)	8 (20.5)
	41-60	587 (54.9)	27 (65.9)	24 (58.5)	19 (51.4)	18 (40)	22 (53.7)	31 (50.0)	24 (60.0)	43 (58.1)	46 (75.4)	22 (55.0)	29 (72.5)	11 (26.8)	33 (56.9)	27 (64.3)	47 (78.3)	22 (55)	21 (33.9)	16 (47.1)	24 (60.0)	21 (36.2)	38 (52.1)	22 (56.4)
	61	159 (14.9)	4 (9.8)	9 (22.0)	18 (48.6)	2 (4.4)	5 (12.2)	6 (9.7)	8 (20.0)	19 (25.7)	3 (4.9)	9 (22.5)	1 (2.5)	23 (56.1)	6 (10.3)	4 (9.5)	5 (8.3)	4 (10)	2 (3.2)	3 (8.8)	8 (20.0)	2 (3.4)	9 (12.3)	9 (23.1)
	Primary sites
	Inpatient	225 (21.0)	11 (26.8)	10 (24.4)	37 (100.0)	0 (0)	3 (7.3)	5 (8.1)	2 (5.0)	34 (45.9)	3 (4.9)	38 (95.0)	3 (7.5)	23 (56.1)	5 (8.6)	0 (0)	12 (20)	1 (2.5)	7 (11.3)	2 (5.9)	3 (7.5)	3 (5.2)	22 (30.1)	1 (2.6)
	Outpatient	118 (11.0)	14 (34.1)	3 (7.3)	0 (0.0)	1 (2.2)	1 (2.4)	5 (8.1)	7 (17.5)	7 (9.5)	16 (26.2)	0 (0.0)	9 (22.5)	3 (7.3)	4 (6.9)	2 (4.8)	5 (8.3)	5 (12.5)	4 (6.5)	7 (20.6)	3 (7.5)	3 (5.2)	19 (26.0)	0 (0.0)
	Physician office	535 (50.0)	1 (2.4)	22 (53.7)	0 (0.0)	42 (93.3)	36 (87.8)	44 (71.0)	21 (52.5)	14 (18.9)	36 (59.0)	1 (2.5)	26 (65.0)	7 (17.1)	46 (79.3)	40 (95.2)	32 (53.3)	29 (72.5)	43 (69.4)	17 (50)	15 (37.5)	26 (44.8)	5 (6.8)	32 (82.1)
	All others	191 (17.9)	15 (36.6)	6 (14.6)	0 (0.0)	2 (4.4)	1 (2.4)	8 (12.9)	10 (25.0)	19 (25.7)	6 (9.8)	1 (2.5)	2 (5.0)	8 (19.5)	3 (5.2)	0 (0)	11 (18.3)	5 (12.5)	8 (12.9)	8 (23.5)	19 (47.5)	26 (44.8)	27 (37.0)	6 (15.4)
	Geography
	East North Central	168 (15.7)	10 (24.4)	8 (19.5)	7 (18.9)	9 (20)	8 (19.5)	14 (22.6)	6 (15.0)	11 (14.9)	5 (8.2)	6 (15.0)	5 (12.5)	5 (12.2)	9 (15.5)	8 (19)	11 (18.3)	3 (7.5)	10 (16.1)	6 (17.6)	2 (5.0)	11 (19.0)	9 (12.3)	5 (12.8)
	East South Central	38 (3.6)	1 (2.4)	2 (4.9)	2 (5.4)	1 (2.2)	3 (7.3)	2 (3.2)	1 (2.5)	3 (4.1)	0 (0.0)	1 (2.5)	1 (2.5)	3 (7.3)	1 (1.7)	1 (2.4)	2 (3.3)	1 (2.5)	3 (4.8)	0 (0.0)	1 (2.5)	1 (1.7)	4 (5.5)	4 (10.3)
	Middle Atlantic	198 (18.5)	2 (4.9)	10 (24.4)	7 (18.9)	7 (15.6)	8 (19.5)	9 (14.5)	9 (22.5)	15 (20.3)	11 (18.0)	11 (27.5)	7 (17.5)	7 (17.1)	15 (25.9)	9 (21.4)	6 (10)	8 (20)	12 (19.4)	8 (23.5)	11 (27.5)	8 (13.8)	8 (11.0)	10 (25.6)
	Mountain	65 (6.1)	3 (7.3)	1 (2.4)	3 (8.1)	1 (2.2)	2 (4.9)	4 (6.5)	1 (2.5)	5 (6.8)	3 (4.9)	1 (2.5)	2 (5.0)	3 (7.3)	5 (8.6)	3 (7.1)	9 (15)	6 (15)	2 (3.2)	1 (2.9)	3 (7.5)	1 (1.7)	3 (4.1)	3 (7.7)
	New England	54 (5.1)	0 (0.0)	3 (7.3)	0 (0.0)	5 (11.1)	3 (7.3)	3 (4.8)	3 (7.5)	6 (8.1)	2 (3.3)	2 (5.0)	2 (5.0)	3 (7.3)	1 (1.7)	1 (2.4)	1 (1.7)	3 (7.5)	2 (3.2)	3 (8.8)	2 (5.0)	3 (5.2)	3 (4.1)	3 (7.7)
	Pacific	169 (15.8)	7 (17.1)	8 (19.5)	7 (18.9)	10 (22.2)	5 (12.2)	13 (21.0)	2 (5.0)	11 (14.9)	14 (23.0)	4 (10.0)	4 (10.0)	7 (17.1)	6 (10.3)	10 (23.8)	5 (8.3)	4 (10)	10 (16.1)	8 (23.5)	5 (12.5)	14 (24.1)	13 (17.8)	2 (5.1)
	South Atlantic	222 (20.8)	10 (24.4)	6 (14.6)	3 (8.1)	6 (13.3)	8 (19.5)	10 (16.1)	10 (25.0)	15 (20.3)	14 (23.0)	11 (27.5)	11 (27.5)	10 (24.4)	11 (19)	5 (11.9)	17 (28.3)	10 (25)	16 (25.8)	4 (11.8)	10 (25.0)	9 (15.5)	20 (27.4)	6 (15.4)
	West North Central	69 (6.5)	4 (9.8)	0 (0.0)	3 (8.1)	3 (6.7)	2 (4.9)	4 (6.5)	4 (10.0)	3 (4.1)	5 (8.2)	2 (5.0)	4 (10.0)	1 (2.4)	6 (10.3)	1 (2.4)	6 (10)	1 (2.5)	3 (4.8)	2 (5.9)	3 (7.5)	2 (3.4)	5 (6.8)	5 (12.8)
	West South Central	86 (8.0)	4 (9.8)	3 (7.3)	5 (13.5)	3 (6.7)	2 (4.9)	3 (4.8)	4 (10.0)	5 (6.8)	7 (11.5)	2 (5.0)	4 (10.0)	2 (4.9)	4 (6.9)	4 (9.5)	3 (5)	4 (10)	4 (6.5)	2 (5.9)	3 (7.5)	9 (15.5)	8 (11.0)	1 (2.6)

## Sheet: eTable 2
	eTable 2: Respondent specialty-level summary
	Specialty	Respondents	Procedures	Example procedures	Commercial, %		Medicare, %		Commercial volume breakdown by care activity type, %
					% of spend	% of volume	% of spend	% of volume	Ancillary (lab, imaging)	E&M	Facility-based care	Procedure
	Anesthesiology	41	6	Epidural medication administration Nerve block or injection Pre-operative visit	69.1268	51.6534	41.6219	60.0204	0	38.2188	2.10445	59.6768
	Cardiology	41	17	Physician visit or consult during a hospital stay Electrocardiogram (ECG) Cardiac catheterization including PCI	62.408	40.6692	62.8198	45.7656	61.3904	20.2912	7.71486	10.6035
	Cardiothoracic surgery	37	15	Physician visit or consult during a hospital stay Open cardiac valve replacement Cardiac bypass surgery (CABG)	57.1547	31.5528	57.8965	47.5313	0	0	72.8618	27.1382
	Dermatology	45	8	Excision of a benign skin lesion New patient visit with physical exam New patient visit without physical exam	80.1562	77.8559	80.8202	86.8567	0	56.4287	12.6213	30.95
	ENT or otolaryngology	41	13	New patient visit with physical exam New patient visit without physical exam Removal of tonsils and adenoids	56.2567	50.0176	30.9779	42.5559	0	78.2986	0	21.7014
	Family medicine or Internal medicine	62	18	Annual wellness exam New patient visit without physical exam New patient visit with physical exam	53.0267	50.2099	40.5693	49.7547	54.6187	42.3666	1.64212	1.37258
	Gastroenterology	40	12	Management of acute inflammatory bowel disease flare or complication (e.g., Crohn's, Ulcerative colitis) New patient visit with physical exam EGD (upper GI scope) for non-admitted patients	64.4614	39.055	44.0601	39.3097	0	35.9975	0.830193	63.1723
	General surgery	74	41	Pathology specimen review Varicose vein ablation Physician visit or consult during a hospital stay	65.1485	38.4394	52.7794	43.0877	51.1841	17.9141	7.86623	23.0356
	Hematology or oncology	61	15	General blood tests (e.g., BMP, CBC, Thyroid function tests, etc.) New patient visit with physical exam	33.9673	35.672	25.8993	34.143	21.5015	77.6838	0.648921	0.165784
	Neurology	40	13	Medical management of multiple sclerosis Follow-up visit - sick / new condition Mammography Physical, occupational and speech therapy for non-admitted patients	50.0052	43.3364	25.4755	53.3746	0.262549	98.7079	1.01742	0.0121109
	Neurosurgery	41	9	Craniotomy Physician visit or consult during a hospital stay Angiography of cerebral blood vessels for diagnostic or therapeutic purposes	81.4777	40.7937	76.876	41.0021	0	0	54.4196	45.5804
	OBGYN	58	15	Normal Delivery C-section Pelvic ultrasound including obstetric non-invasive scan and fetal non-stress test	43.0835	35.9989	49.0148	47.8758	56.4064	27.8881	0	15.7055
	Ophthalmology	42	11	New patient visit with physical exam Ophthalmic diagnostic testing (e.g., topography, fundus photography) Vision screening	60.8132	54.4978	79.3851	67.8854	48.7845	43.6821	0	7.53332
	Orthopedic surgery	60	20	Pre-operative visit Post-operative visit including wound check Total joint replacement or revision of hip or knee	65.3208	59.6397	57.3426	58.4105	0	80.0664	0	19.9336
	Pain management	40	9	New patient visit with physical exam Physical, occupational and speech therapy for non-admitted patients	48.2056	58.6058	40.9496	67.2448	5.83685	24.5664	0.76687	68.8299
	Pediatrics	62	16	Allergy and clinical immunology procedures Annual wellness exam New patient visit without physical exam Physician visit or consult during a hospital stay (inpatient or observation)	47.1223	59.7799	9.95545	11.2875	55.2843	43.7836	0.93211	0
	Physiatry or rehabilitative medicine	34	7	Physician visit or consult during a hospital stay New patient visit with physical exam New patient visit without physical exam	51.3081	40.3114	62.6885	43.1401	0	32.2928	67.7072	0
	Plastic surgery	40	11	Reconstruction of breast Debridement of a skin wound Breast augmentation	65.1592	33.3908	60.3724	53.7776	0	0	0	100
	Psychiatry or behavioral health	58	8	Follow-up visit - sick / new condition Follow-up visit - chronic condition check Health and behavior assessment / intervention procedures	39.8978	31.1466	46.1399	35.5262	5.78901	86.3706	7.8404	0
	Radiology	73	27	Mammography CT of the abdomen for non-admitted patients Breast ultrasound	58.5952	44.4529	23.0781	42.9898	96.8063	0	0	3.19366
	Urology	39	21	Mammography CT of the abdomen for non-admitted patients Breast ultrasound	58.3188	22.2766	55.8858	27.5975	0.157613	70.6833	7.44995	21.7091

## Sheet: eTable 3
	eTable 3: Care activity-level summary of volume and spend for 7 sites
		Commercial, % of care activity type total								Medicare, % of care activity type total
		Volume								Volume
	Care activity type	ASC	Physician's office	Hospital	Ancillary	Community	Post-acute care and rehabilitation	Home and virtual		ASC	Physician's office	Hospital	Ancillary	Community	Post-acute care and rehabilitation	Home and virtual
	Ancillary (lab, imaging)	0	42.4651	39.7686	3.65404	12.8004	0.00140569	1.31048		0	43.7435	46.7534	2.3759	5.26586	0.00494128	1.85643
	EM	0.000331923	69.2097	23.5357	0	7.25355	0.000340494	0.000331923		5.55953e-07	68.4397	25.0888	0	6.46961	0.00180851	5.55953e-07
	Facility-based care	0	0.0398772	98.4742	0	0	1.48589	0		0	0.00849965	99.9618	0	0	0.029738	0
	Procedure	15.2923	20.6267	55.5757	0.712298	6.88944	0	0.90355		8.81329	15.6383	33.319	0.521418	36.6644	0	5.04356
	Total	1.05885	54.5374	33.3738	1.37766	9.07839	0.0347785	0.53913		1.27343	48.2256	38.374	0.817649	9.99602	0.0045132	1.30875
		Spending								Spending
	Care activity type	ASC	Physician's office	Hospital	Ancillary	Community	Post-acute care and rehabilitation	Home and virtual		ASC	Physician's office	Hospital	Ancillary	Community	Post-acute care and rehabilitation	Home and virtual
	Ancillary (lab, imaging)	0	10.0794	75.7596	5.56354	8.31783	0.00759928	0.272071		0	17.7998	68.2097	7.90017	5.34156	0.00186982	0.746897
	EM	0.00479101	35.9236	56.27	0	7.79874	0.00109001	0.00174109		0	48.5214	41.9341	0	9.54434	0.000210198	0
	Facility-based care	0	0.745696	99.2167	0	0	0.0375609	0		0	0.248454	99.7504	0	0	0.00117354	0
	Procedure	13.4526	3.30895	73.8682	0.167742	9.05995	0	0.142463		9.39988	4.0294	55.9243	0.138456	29.9897	0	0.518284
	Total	4.48261	15.3817	71.2497	1.30018	7.47077	0.00622406	0.108882		3.24714	15.4128	66.0432	1.52701	13.4502	0.000687536	0.318884

## Sheet: eTable 4
	eTable 4: Specialty-level summary of volume and spend for 7 sites
		Commercial, % of specialty total								Medicare, % of specialty total
		Volume								Volume
	Specialty	ASC	Physician's office	Hospital	Ancillary	Community	Post-acute care and rehabilitation	Home and virtual		ASC	Physician's office	Hospital	Ancillary	Community	Post-acute care and rehabilitation	Home and virtual
	Anesthesiology	19.8171	32.0015	43.4233	4.75806	0	0	0		21.0093	29.3182	46.0123	3.66019	0	0	0
	Cardiology	0	48.19	46.8591	0	4.9509	0	0		0	46.9886	48.2448	0	4.76658	0	0
	Cardiothoracic surgery	0.297404	0	99.7026	0	0	0	0		0.498576	0	99.5014	0	0	0	0
	Dermatology	0	73.1709	21.3555	0	5.47358	0	0		0	70.0014	26.3687	0	3.62995	0	0
	ENT or otolaryngology	8.22395	70.4687	13.4774	0	7.82986	0	0		5.78172	76.852	8.82716	0	8.53911	0	0
	Family medicine or internal medicine	0	58.3686	29.469	0.748139	9.886	0	1.5283		0	46.2403	31.0923	0.0971046	19.5279	0	3.04239
	Gastroenterology	23.7007	34.0142	38.6854	0	3.59975	0	0		21.3897	38.3374	36.1779	0	4.09504	0	0
	General surgery	0.56817	11.9457	86.4973	0.458443	0.376012	0	0.154334		0.414697	13.0088	85.3447	0.632984	0.333567	0	0.265262
	Hematology or oncology	0	61.2378	22.0197	8.94446	7.79803	0	0		0	60.5943	22.6377	9.03168	7.73623	0	0
	Neurology	0	50.8588	48.7024	0	0.438786	0	0		0	49.5893	49.878	0	0.532738	0	0
	Neurosurgery	0	0.0467209	99.9533	0	0	0	0		0	0.0300406	99.97	0	0	0	0
	OBGYN	0.242657	45.3267	40.3053	10.1645	3.96078	0	0		0.37488	52.2275	34.1542	7.12482	6.11863	0	0
	Ophthalmology	3.62559	79.1572	8.85338	0	8.36387	0	0		6.19924	75.3604	11.2491	0	7.19131	0	0
	Orthopedic surgery	3.72703	58.9781	36.6834	0.500243	0.111165	0	0		4.62688	52.8731	41.2644	1.01092	0.22465	0	0
	Pain management	12.0954	56.2513	25.8942	0	5.58047	0.137373	0.0412727		15.0552	53.6344	25.9844	0	5.12298	0.203081	3.45101e-05
	Pediatrics	0	66.0507	2.23137	0	31.718	0	0		0	90.782	0.590867	0	8.62717	0	0
	Physiatry or rehabilitative medicine	0	24.865	71.9057	0	2.76278	0.4665	0		0	11.5209	86.3383	0	1.2801	0.860677	0
	Plastic surgery	16.2691	0	83.7309	0	0	0	0		18.7552	0	81.2448	0	0	0	0
	Psychiatry or behavioral health	0	52.2958	41.2283	0	5.65677	0.819058	0		0	58.0868	35.3754	0	6.40845	0.129354	0
	Radiology	0.445767	12.3803	67.4089	17.0919	2.67309	0	0		0.854588	9.6896	69.9518	17.3939	2.11016	0	0
	Urology	1.48003	67.9607	24.6059	0.0630454	5.89028	0	0		1.47402	59.8033	33.3842	0.0187749	5.31978	0	0
	Total	1.05885	54.5374	33.3738	1.37766	9.07839	0.0347785	0.53913		1.27343	48.2256	38.374	0.817649	9.99602	0.0045132	1.30875
		Spending								Spending
	Specialty	ASC	Physician's office	Hospital	Ancillary	Community	Post-acute care and rehabilitation	Home and virtual		ASC	Physician's office	Hospital	Ancillary	Community	Post-acute care and rehabilitation	Home and virtual
	Anesthesiology	31.899	7.5745	58.4215	2.10498	0	0	0		20.0803	11.1982	67.4145	1.3071	0	0	0
	Cardiology	0	4.95249	94.1099	0	0.937602	0	0		0	7.42455	91.1378	0	1.43764	0	0
	Cardiothoracic surgery	0.458576	0	99.5414	0	0	0	0		0.125731	0	99.8743	0	0	0	0
	Dermatology	0	56.8301	35.568	0	7.60181	0	0		0	62.6996	31.9086	0	5.39189	0	0
	ENT or otolaryngology	23.4482	13.9911	59.4515	0	3.10914	0	0		34.6344	28.2188	30.876	0	6.27084	0	0
	Family medicine or internal medicine	0	32.5494	37.2248	0.632713	28.9247	0	0.668418		0	17.9511	33.7162	0.736412	46.4013	0	1.19494
	Gastroenterology	30.9614	8.38467	59.1795	0	1.47443	0	0		24.8249	13.4267	59.1	0	2.64832	0	0
	General surgery	0.725161	2.54768	96.1689	0.150243	0.37969	0	0.0283312		0.517276	4.62582	93.761	0.349692	0.690827	0	0.0554322
	Hematology or oncology	0	28.7716	43.1781	19.4907	8.55962	0	0		0	24.6259	46.9549	20.6443	7.77489	0	0
	Neurology	0	9.0974	90.5061	0	0.396549	0	0		0	20.1871	78.9691	0	0.843844	0	0
	Neurosurgery	0	0.0031626	99.9968	0	0	0	0		0	0.00189286	99.9981	0	0	0	0
	OBGYN	0.868538	14.2073	80.7313	1.63255	2.56038	0	0		1.76976	18.4553	73.8322	2.29171	3.65106	0	0
	Ophthalmology	20.5294	37.7569	35.8787	0	5.83498	0	0		19.5117	47.5968	28.6933	0	4.1982	0	0
	Orthopedic surgery	11.3458	9.09358	79.3731	0.15338	0.0340844	0	0		7.28668	9.20051	83.1748	0.276554	0.0614564	0	0
	Pain management	72.0063	12.4693	13.1718	0	1.99575	0.276031	0.0808019		37.3106	35.4223	21.6731	0	5.51929	0.0747163	0
	Pediatrics	0	51.2574	10.3337	0	38.4089	0	0		0	78.3204	1.35408	0	20.3255	0	0
	Physiatry or rehabilitative medicine	0	2.12573	97.2857	0	0.49811	0.0904302	0		0	0.206433	99.7452	0	0.046174	0.00215465	0
	Plastic surgery	5.56409	0	94.4359	0	0	0	0		9.39642	0	90.6036	0	0	0	0
	Psychiatry or behavioral health	0	27.9085	66.0331	0	5.9032	0.155194	0		0	17.7649	78.4144	0	3.8057	0.014993	0
	Radiology	0.792618	4.18187	76.5513	16.8036	1.67063	0	0		0.250441	2.91503	81.012	14.7266	1.09586	0	0
	Urology	4.3257	16.4635	76.7058	0.0735214	2.43152	0	0		3.61521	16.8271	76.4653	0.0186573	3.0737	0	0
	Total	4.48261	15.3817	71.2497	1.30018	7.47077	0.00622406	0.108882		3.24714	15.4128	66.0432	1.52701	13.4502	0.000687536	0.318884

## Sheet: eTable 5
	eTable 5: Change in volume and spending in hospital-based settings by care activity type by insurance type using today's technology
		Commercial				Medicare
		Volume, % of total				Volume, % of total
	Care activity type	Currently in the hospital-based settings	Change, p.p. (95 CI)	Estimated in hospital-based settings using current technology		Currently in the hospital-based settings	Change, p.p. (95 CI)	Estimated in hospital-based settings using current technology
	Ancillary (lab, imaging)	38.9	-14.0 (13.9-14.1)	25.8		46.8	-16.3 (16.2-16.4)	30.5
	EM	23.5	-6.9 (6.9-7.0)	16.6		25.1	-7.1 (7.1-7.1)	18
	Facility-based care	98.5	-15.2 (15.2-15.2)	83.3		100	-15.6 (15.5-15.6)	84.4
	Procedure	55.6	-15.7 (15.7-15.7)	39.9		33.3	-9.5 (9.5-9.5)	23.9
	Total	33.4	-10.3 (10.0-10.5)	23.1		38.4	-10.9 (10.7-11.1)	27.5
		Spending, % of total				Spending, % of total
	Care activity type	Currently in the hospital-based settings	Change, p.p.	Estimated in hospital-based settings using current technology		Currently in the hospital-based settings	Change, p.p.	Estimated in hospital-based settings using current technology
	Ancillary (lab, imaging)	75.8	-21.3	54.5		68.2	-20.0	48.2
	EM	56.3	-16.0	40.2		41.9	-11.8	30.1
	Facility-based care	99.2	-4.0	95.2		99.8	-2.9	96.9
	Procedure	73.9	-13.0	60.9		55.9	-9.4	46.5
	Total	71.2	-15.6	55.6		66	-11.4	54.6

## Sheet: eTable 6
	eTable 6: Change in volume and spending in hospital-based settings by specialty by insurance type using today's technology
		Commercial				Medicare
		Volume, % of total				Volume, % of total
	Specialty	Currently in the hospital-based settings	Change (95% CI), p.p.	Estimated in hospital-based settings using current technology		Currently in the hospital-based settings	Change (95% CI), p.p.	Estimated in hospital-based settings using current technology
	Anesthesiology	43.4233	-7.7 (7.3-8.0)	35.743		46.0123	-7.8 (7.4-8.2)	38.2158
	Cardiology	46.8591	-12.7 (12.5-12.9)	34.1891		48.2448	-11.8 (11.6-11.9)	36.4852
	Cardiothoracic surgery	99.7026	-13.4 (13.0-13.8)	86.322		99.5014	-13.9 (13.5-14.3)	85.5923
	Dermatology	21.3555	-4.1 (4.0-4.2)	17.2488		26.3687	-4.9 (4.8-5.2)	21.4433
	ENT or otolaryngology	13.4774	-6.3 (6.2-6.4)	7.16661		8.82716	-3.9 (3.8-4.0)	4.91927
	Family medicine or Internal medicine	29.469	-10.5 (10.4-10.6)	18.9815		31.0923	-10.2 (10.1-10.4)	20.8461
	Gastroenterology	38.6854	-11.6 (11.4-11.8)	27.097		36.1779	-10.5 (10.4-10.7)	25.6419
	General surgery	86.4973	-23.3 (23.2-23.5)	63.2014		85.3447	-21.3 (21.2-21.5)	64.0135
	Hematology or oncology	22.0197	-7.2 (7.1-7.3)	14.8173		22.6377	-7.2 (7.1-7.2)	15.4633
	Neurology	48.7024	-10.2 (9.8-10.6)	38.5058		49.878	-10.3 (10.0-10.7)	39.5369
	Neurosurgery	99.9533	-10.3 (10.0-10.6)	89.632		99.97	-11.5 (11.1-12.0)	88.4402
	OBGYN	40.3053	-13.4 (13.2-13.6)	26.9065		34.1542	-11.7 (11.6-11.9)	22.4213
	Ophthalmology	8.85338	-4.3 (4.2-4.3)	4.58807		11.2491	-5.7 (5.6-5.7)	5.58762
	Orthopedic surgery	36.6834	-17.2 (17.1-17.4)	19.4656		41.2644	-18.2 (18.0-18.3)	23.1133
	Pain management	25.8942	-11.0 (10.8-11.3)	14.8873		25.9844	-10.7 (10.4-11.0)	15.3103
	Pediatrics	2.23137	-0.9 (0.8-0.9)	1.38097		0.590867	-0.1 (0.1-0.1)	0.504253
	Physiatry or rehabilitative medicine	71.9057	-26.3 (24.8-27.7)	45.6402		86.3383	-32.3 (30.7-34.0)	53.9993
	Plastic surgery	83.7309	-16.3 (16.0-16.6)	67.4133		81.2448	-10.0 (9.7-10.4)	71.2179
	Psychiatry or behavioral health	41.2283	-14.7 (14.3-15.2)	26.4903		35.3754	-9.5 (9.3-9.8)	25.8365
	Radiology	67.4089	-25.0 (24.7-25.2)	42.4589		69.9518	-23.4 (23.1-23.6)	46.5969
	Urology	24.6059	-7.2 (7.1-7.3)	17.4082		33.3842	-7.7 (7.6-7.8)	25.6534
	Total	33.3738	-10.3 (10.0-10.5)	23.0842		38.374	-10.9 (10.7-11.1)	27.4687
		Spending, % of total				Spending, % of total
	Specialty	Currently in the hospital-based settings	Change, p.p.	Estimated in hospital-based settings using current technology		Currently in the hospital-based settings	Change, p.p.	Estimated in hospital-based settings using current technology
	Anesthesiology	58.4215	-8.9	49.5341		67.4145	-9.2	58.214
	Cardiology	94.1099	-26.9	67.2163		91.1378	-15.5	75.6167
	Cardiothoracic surgery	99.5414	-1.1	98.3987		99.8743	-1.5	98.4042
	Dermatology	35.568	-11.6	23.9886		31.9086	-9.8	22.0679
	ENT or otolaryngology	59.4515	-16.2	43.3005		30.876	-11.2	19.6828
	Family medicine or internal medicine	37.2248	-9.7	27.4986		33.7162	-5.2	28.4952
	Gastroenterology	59.1795	-15.7	43.5264		59.1	-14.3	44.838
	General surgery	96.1689	-8.8	87.3548		93.761	-14.3	79.489
	Hematology or oncology	43.1781	-15.2	28.025		46.9549	-18.1	28.8791
	Neurology	90.5061	-24.2	66.3207		78.9691	-9.9	69.0661
	Neurosurgery	99.9968	-1.8	98.2117		99.9981	-1.2	98.7881
	OBGYN	80.7313	-15.7	65.0046		73.8322	-16.2	57.6554
	Ophthalmology	35.8787	-16.3	19.5918		28.6933	-13.5	15.1548
	Orthopedic surgery	79.3731	-15.6	63.7366		83.1748	-11.2	71.9806
	Pain management	13.1718	-6.6	6.52694		21.6731	-8.9	12.7238
	Pediatrics	10.3337	-2.3	7.99344		1.35408	-0.3	1.09038
	Physiatry or rehabilitative medicine	97.2857	-9.3	87.9531		99.7452	-1.2	98.584
	Plastic surgery	94.4359	-7.2	87.2742		90.6036	-3.9	86.7125
	Psychiatry or behavioral health	66.0331	-15.2	50.8221		78.4144	-8.6	69.8144
	Radiology	76.5513	-26.4	50.1993		81.012	-21.0	60.0606
	Urology	76.7058	-17.8	58.9215		76.4653	-11.8	64.6802
	Total	71.2497	-15.6	55.6295		66.0432	-11.4	54.6128

## Sheet: eTable 7
	eTable 7: Estimated volume and spending in hospital-based settings by care activity type by insurance type across two time periods
		Commercial				Medicare
		Volume, % of total (25th-75th percentile)				Volume, % of total (25th-75th percentile)
	Care activity type	Currently in the hospital-based settings	Estimated in hospital-based settings using current technology	Estimated in hospital-based settings in 7-10 years		Currently in the hospital-based settings	Estimated in hospital-based settings using current technology	Estimated in hospital-based settings in 7-10 years
	Ancillary (lab, imaging)	39.7686	25.8 (15.4-38.6)	20.1 (6.4-32.2)		46.7534	30.5 (19-45.9)	23.8 (7.7-37.9)
	EM	23.5357	16.6 (11.2-23.4)	16.6 (9.0-22.3)		25.0888	18.0 (12.5-25.1)	16.0 (10.1-24)
	Facility-based care	98.4742	83.3 (76.4-98.4)	83.3 (59.4-96.6)		99.9618	84.4 (77.5-99.9)	75.7 (59.7-98.4)
	Procedure	55.5757	39.9 (28.0-53.4)	39.9 (20.5-49.0)		33.319	23.9 (16.5-32.2)	20.6 (12.2-29.4)
	Total	33.3738	23.1 (15.4-32.7)	23.1 (10.1-29.5)		38.374	27.5 (19.8-37.9)	23.3 (13.2-34.4)
		Spending, % of total				Spending, % of total
	Care activity type	Currently in the hospital-based settings	Estimated in hospital-based settings using current technology	Estimated in hospital-based settings in 7-10 years		Currently in the hospital-based settings	Estimated in hospital-based settings using current technology	Estimated in hospital-based settings in 7-10 years
	Ancillary (lab, imaging)	75.7596	54.4829	45.9056		68.2097	48.2496	38.8196
	EM	56.27	40.2429	36.9151		41.9341	30.1032	26.3008
	Facility-based care	99.2167	95.1853	92.8927		99.7504	96.881	94.9934
	Procedure	73.8682	60.8922	55.2371		55.9243	46.4835	43.0598
	Total	71.2497	55.6295	50.1862		66.0432	54.6128	49.4794

## Sheet: eTable 8
	eTable 8: Estimated volume and spending in hospital-based settings by specialty by insurance type across two time periods
		Commercial				Medicare
		Volume, % of total (25th-75th percentile)				Volume, % of total (25th-75th percentile)
	Specialty	Currently in the hospital-based settings	Estimated in hospital-based settings using current technology	Estimated in hospital-based settings in 7-10 years		Currently in the hospital-based settings	Estimated in hospital-based settings using current technology	Estimated in hospital-based settings in 7-10 years
	Anesthesiology	43.4233	35.7 (29.0-43.4)	29.5 (18.0-42.7)		46.0123	38.2 (31.1-46)	31.8 (20.4-45.1)
	Cardiology	46.8591	34.2 (24.7-46.3)	30.3 (18.9-41.8)		48.2448	36.5 (28.5-47.5)	31.9 (21.4-43.4)
	Cardiothoracic surgery	99.7026	86.3 (81.1-99.7)	76.1 (61.7-92.3)		99.5014	85.6 (80.1-99.5)	75.0 (59.9-91.7)
	Dermatology	21.3555	17.2 (13.1-21.4)	16.2 (10.9-21.4)		26.3687	21.4 (17.5-26.4)	19.9 (14.0-26.4)
	ENT or otolaryngology	13.4774	7.2 (3.6-11.0)	5.4 (2.2-8.5)		8.82716	4.9 (2.6-7.2)	3.8 (1.7-5.7)
	Family medicine or internal medicine	29.469	19 (11.0-29.5)	14.9 (3.7-24.7)		31.0923	20.8 (13.3-31.1)	16.9 (6.1-26.7)
	Gastroenterology	38.6854	27.1 (16.5-37.1)	22.0 (9.6-33.2)		36.1779	25.6 (16.2-34.7)	21.0 (9.7-31.3)
	General surgery	86.4973	63.2 (48.6-86.2)	50.6 (25.8-73.7)		85.3447	64.0 (50.7-84.9)	52.0 (29.1-74.6)
	Hematology or oncology	22.0197	14.8 (8.5-22.0)	11.7 (0.8-20.6)		22.6377	15.5 (9.4-22.6)	12.4 (1.5-21.1)
	Neurology	48.7024	38.5 (32.5-48.7)	34.8 (27.6-48.7)		49.878	39.5 (33.5-49.9)	35.7 (28.4-49.9)
	Neurosurgery	99.9533	89.6 (86.5-100.0)	82.1 (67.2-100.0)		99.97	88.4 (84.7-100.0)	79.8 (62.0-100.0)
	OBGYN	40.3053	26.9 (13.6-38.5)	23.3 (11.6-34.8)		34.1542	22.4 (11.1-32.7)	19.3 (9.0-29.9)
	Ophthalmology	8.85338	4.6 (0.9-8.6)	3.5 (0.5-7.5)		11.2491	5.6 (1.1-10.7)	4.2 (0.5-8.4)
	Orthopedic surgery	36.6834	19.5 (6.0-35.7)	15.8 (4.5-26.1)		41.2644	23.1 (8.6-40.2)	19.0 (6.5-30.4)
	Pain management	25.8942	14.9 (5.6-24.4)	12.6 (3.9-22.7)		25.9844	15.3 (6.5-24.1)	12.9 (4.2-22.2)
	Pediatrics	2.23137	1.4 (0.8-1.9)	1.0 (0.5-1.6)		0.590867	0.5 (0.5-0.6)	0.5 (0.4-0.6)
	Physiatry or rehabilitative medicine	71.9057	45.6 (31.7-66.1)	39.8 (27.3-56.1)		86.3383	54 (37.1-78.6)	47.0 (31.8-66.4)
	Plastic surgery	83.7309	67.4 (58.9-83.7)	61.5 (48.3-75.3)		81.2448	71.2 (66.8-82.8)	66.9 (56.4-78.4)
	Psychiatry or behavioral health	41.2283	26.5 (14.5-39.8)	23.5 (9.3-37.9)		35.3754	25.8 (18.9-35.0)	23.8 (14.0-34.4)
	Radiology	67.4089	42.5 (21.8-56.5)	34.1 (17.0-54.4)		69.9518	46.6 (28.5-60.4)	37.5 (21.6-58.5)
	Urology	24.6059	17.4 (11.3-23.6)	14.9 (7.7-21.8)		33.3842	25.7 (20.1-32.4)	22.4 (13.2-30.7)
	Total	33.3738	23.1 (15.4-32.7)	19.4 (10.1-29.5)		38.374	27.5 (19.8-37.9)	23.3 (13.2-34.4)
		Spending, % of total				Spending, % of total
	Specialty	Currently in the hospital-based settings	Estimated in hospital-based settings using current technology	Estimated in hospital-based settings in 7-10 years		Currently in the hospital-based settings	Estimated in hospital-based settings using current technology	Estimated in hospital-based settings in 7-10 years
	Anesthesiology	58.4215	49.5341	43.616		67.4145	58.214	50.8806
	Cardiology	94.1099	67.2163	62.1416		91.1378	75.6167	70.9889
	Cardiothoracic surgery	99.5414	98.3987	96.0279		99.8743	98.4042	96.4949
	Dermatology	35.568	23.9886	22.2657		31.9086	22.0679	20.1893
	ENT or otolaryngology	59.4515	43.3005	37.8638		30.876	19.6828	16.362
	Family medicine or Internal medicine	37.2248	27.4986	24.2284		33.7162	28.4952	26.7756
	Gastroenterology	59.1795	43.5264	36.227		59.1	44.838	38.1906
	General surgery	96.1689	87.3548	80.951		93.761	79.489	69.5505
	Hematology or oncology	43.1781	28.025	22.1564		46.9549	28.8791	22.5843
	Neurology	90.5061	66.3207	62.9909		78.9691	69.0661	64.9104
	Neurosurgery	99.9968	98.2117	96.8301		99.9981	98.7881	97.3932
	OBGYN	80.7313	65.0046	58.2869		73.8322	57.6554	51.2712
	Ophthalmology	35.8787	19.5918	15.7104		28.6933	15.1548	11.7213
	Orthopedic surgery	79.3731	63.7366	56.4155		83.1748	71.9806	64.9834
	Pain management	13.1718	6.52694	5.54316		21.6731	12.7238	10.5911
	Pediatrics	10.3337	7.99344	6.61021		1.35408	1.09038	0.82262
	Physiatry or rehabilitative medicine	97.2857	87.9531	85.7609		99.7452	98.584	98.1842
	Plastic surgery	94.4359	87.2742	84.3671		90.6036	86.7125	85.2238
	Psychiatry or behavioral health	66.0331	50.8221	47.4741		78.4144	69.8144	67.6791
	Radiology	76.5513	50.1993	40.7529		81.012	60.0606	50.3352
	Urology	76.7058	58.9215	52.7848		76.4653	64.6802	59.7646
	Total	71.2497	55.6295	50.1862		66.0432	54.6128	49.4794
